# Supplementary material for: The effects of helminth infections on the human gut microbiome: a systematic review and meta-analysis
Source: Front Microbiomes. 2023 May 18;2:1174034. doi: 10.3389/frmbi.2023.1174034 (PMC12993577; doi:10.3389/frmbi.2023.1174034)
Supplement: Supplementary file 2 [file Table_1.xlsx]

## Sheet: Sheet1
Sys-no	Title	Population (subject & location)	Type of worm	Sequensing method	V-region of 16S
sys-2	Epidemiology of Soil-Transmitted Helminth and Intestinal Protozoan Infections in Preschool-Aged Children in the Amhara Region of Ethiopia	14 communities in Ethiopia		no sequence data
sys-3	Urogenital schistosomiasis is associated with signatures of microbiome dysbiosis in Nigerian adolescents	Nigeria	S.haematobium	16S	V4
sys-4	The therapeutic prospect of crosstalk between prokaryotic and eukaryotic organisms in the human gut	Review
sys-5	Reciprocal Interactions between Nematodes and Their Microbial Environments	Review
sys-6	Bacterial infections in patients with the hyperinfection syndrome: interactions between strongyloides larvae and gut bacteria	vivo in	strongloides
Sys-7	Colonization with the enteric protozoa Blastocystis is associated with increased diversity of human gut bacterial microbiota	looked at blasticytisis not helminths	blastocystis	ion torrent	v3-v5
Sys-8	Life on the edge: the balance between macrofauna, microflora and host immunity	Review
sys-9	Interactions between parasites and microbial communities in the human gut	Review
sys-10	Parasites, microbiota and metabolic disease	Review
sys-11	A SURVEY OF INTESTINAL PROTOZOA AND HELMINTH PARASITES IN KARACHI	Abstract
sys-12	The impact of a helminth-modified microbiome on host immunity	Review
sys-13	Impact of experimental hookworm infection on the human gut microbiota	8 healthy volunteers, Australia	N.americanus	GS FLX Titanium 454	V1-V3, V3-V5
sys-14	Prevalence and predictors associated with intestinal infections by protozoa and helminths in southern Brazil	population	helminth infected
sys-15	Microbes, helminths, and rheumatic diseases	Review
sys-16	Gut Protozoa: Friends or Foes of the Human Gut Microbiota?	Review
sys-17	CORRELATION BETWEEN GUT MICROBIOTA COMPOSITION AND PARASITIC INFECTION OF PRE-ADOLESCENCE IN MALAYSIA	Abstract
sys-18	Patent Human Infections with the Whipworm, Trichuris trichiura, Are Not Associated with Alterations in the Faecal Microbiota	School children in Ecuador	T. trichiura and A. lumbricoides	GS FLX Titanium 454	V3-V5
sys-19	Helminths and microbes within the vertebrate gut – not all studies are created equal	Review
sys-20	Classic Models for New Perspectives: Delving into Helminth–Microbiota–Immune System Interactions	Review
sys-21	[Protozoan infections and intestinal helminthiasis among the population of a village in the northern Sudan savannah area of Mali (West Africa)]	French?
sys-22	The extent, nature, and pathogenic consequences of helminth polyparasitism in humans: A meta-analysis	meta
sys-23	Helminth infections and gut microbiota – a feline perspective	feline
sys-24	Intestinal protozoan and helminth infections in the Municipality SanJuan y Martinez, Pinar del Rio, Cuba	prevalence
sys-25	The Impact of Anthelmintic Treatment on Human Gut Microbiota Based on Cross-Sectional and Pre- and Postdeworming Comparisons in Western Kenya	adults in Kenya	A.lumbricoides and N. Americanus	16S	V4
sys-26	Prevalence of intestinal parasitic infections among primary schoolchildren in areas devoid of sanitation in northwestern Kingdom of Swaziland, Southern Africa	Short communication
sys-27	Schistosoma mansoni worm infection regulates the intestinal microbiota and susceptibility to colitis.	mice
sys-28	Helicobacter pylori infection associates with fecal microbiota composition and diversity
sys-29	Helminths and Intestinal Flora Team Up to Improve Gut Health	Review
sys-30	Suppression of inflammation by helminths: a role for the gut microbiota?	Review
sys-31	The microbiota and helminths: sharing the same niche in the human host	Review
sys-32	Helminths, polyparasitism, and the gut microbiome in the Philippines
sys-33	Immunity to Helminths: Resistance, Regulation, and Susceptibility to Gastrointestinal Nematodes	Review
sys-34	Immunity to gastrointestinal nematodes: mechanisms and myths	Review
sys-35	Chronic Trichuris muris Infection Decreases Diversity of the Intestinal Microbiota and Concomitantly Increases the Abundance of Lactobacilli	C57BL/6 mouse experiment	Trichuris muris	Illumina MiSeq	V4
Sys-32	Helminths, polyparasitism, and the gut microbiome in the Philippines	Philippines	S.japonicum, A.lumbricoides,T.trichuiria	16S	V3–V4
sys-36	Interactions between Parasitic Infections and the Human Gut Microbiome in Odisha, India	Individuals from urban slums in Bhubaneswar, Odisha, India (aged2-5 yrs, n=16)	STHs: Ascaris lumbricoides, Nector americanus and Trichuris trichiura	16S	unknown
sys-37	A comprehensive analysis of the faecal microbiome and metabolome of Strongyloides stercoralis infected volunteers from a non-endemic area	Northern Italy	Strongyloides stercoralis	16S	V3-V4
sys-38	Schistosoma mansoni infection is associated with quantitative and qualitative modifications of the mammalian intestinal microbiota	Swiss Webster mice	Schistosoma mansoni	16S Illumina paired-end amplicon	V4
sys-39	Infections by human gastrointestinal helminths are associated with changes in faecal microbiota diversity and composition	Srilanka adults	Ascaris, hookworm, trichuris	16S	V3-V4
sys-40	POLYPARASITISM WITH SCHISTOSOMA MANSONI, GEOHELMINTHS, AND INTESTINAL PROTOZOA IN RURAL CÔTE D'IVOIRE	prevalence
sys-41	Characteristics of the bacterial microbiome in association with common intestinal parasites in irritable bowel syndrome	no helminths
sys-42	Helminths and the microbiota: parts of the hygiene hypothesis	Review
sys-43	Can Helminth Infection Reverse Microbial Dysbiosis?	Review
sys-44	Can Helminth Infection Reverse Microbial Dysbiosis?	repeat of 43?
sys-45	Intestinal protozoan and helminthic infections among hemodialysis and cancer patients	prevalence
sys-46	The Effect of Gut Microbiome Composition on Human Immune Responses: An Exploration of Interference by Helminth Infections	Indonesia	ascaris, necator and trichuris	16S	V1–V3
sys-47	The gut microbiome in the helminth infected host	Review
sys-48	Associations between common intestinal parasites and bacteria in humans as revealed by qPCR	no helminths
sys-49	Human Intestinal Microbiota: Interaction Between Parasites and the Host Immune Response	Review
sys-50	Intestinal parasites in rural communities in Nan Province, Thailand: Changes in bacterial gut microbiota associated with minute intestinal fluke infection	Thailand	H. taichui	16S	V3–V4
sys-51	Helminth infection promotes colonization resistance via type 2 immunity	mice
sys-52	Helminth–Bacterial Interactions: Cause and Consequence	Review
sys-53	Worming Their Way into the Picture: Microbiota Help Helminths Modulate Host Immunity	Review
sys-54	Cohabitation in the intestine: interactions between helminth parasites, bacterial microbiota and host immunity	Review
sys-55	Differential human gut microbiome assemblages during soil-transmitted helminth infections in Indonesia and Liberia	Indonesia and Liberia , adults	ascaris, necator and trichuris	16S	V1–V3
sys-56	Lifestyle and the presence of helminths is associated with gut microbiome composition in Cameroonians	Cameroon, adults	ascaris, necator and trichuris, strongloides (ANTS)	16S	V4
sys-57	Investigations on the interplays between Schistosoma mansoni, praziquantel and the gut microbiome	school-aged and pre-school-aged in Côte d’Ivoire	S.mansoni	16S	V3-V4
sys-58	Harnessing the gut microbiome in the fight against anthelminthic drug resistance	Review
sys-59	Intestinal parasitic infection alters bacterial gut microbiota in children	Colombia	Ascaris lumbricoides; Trichuris trichiura	16S	V4
sys-60	Modulating the Gut Micro-Environment in the Treatment of Intestinal Parasites	Review
sys-61	The Intestinal Microbiota Contributes to the Ability of Helminths to Modulate Allergic Inflammation	mice
sys-62	Differences in the Faecal Microbiome in Schistosoma haematobium Infected Children vs. Uninfected Children	Zimbabwe	S.haematobium	16S	V3-V4
sys-63	Impact of Enterobius vermicularis infection and mebendazole treatment on intestinal microbiota and host immune response	Taiwan	Enterobius vermicularis	16S	V4
sys-64	Altered Gut Microbiota Composition in Subjects Infected With Clonorchis sinensis	China	Clonorchis sinensis	16S	V3–V4
sys-65	Helminth Colonization Is Associated with Increased Diversity of the Gut Microbiota	Malaysia	Ascaris, hookworm, trichuris	16S	V4
sys-66	Dynamic changes in human-gut microbiome in relation to a placebo-controlled anthelminthic trial in Indonesia	Indonesia	Ascaris, hookworm, trichuris	16S	V1-V3
